# Supplementary material for: Expression Analysis of Mitochondrial Energy Metabolism−Related Genes Identifies IRS2 as a Key Modulator in M2 Synovial Macrophages of Osteoarthritis
Source: Biomedicines. 2026 Jun 30;14(7):1493. doi: 10.3390/biomedicines14071493 (PMC13404189; doi:10.3390/biomedicines14071493)
Supplement: Supplementary file 1 [file biomedicines-14-01493-s001.zip]

Archive with 1 entries (1 files):
- biomedicines-4284821-supplementary.pdf
